# Supplementary material for: Targeting the TLK1-MK5 Axis Suppresses Prostate Cancer Metastasis
Source: Cancers (Basel). 2025 Mar 31;17(7):1187. doi: 10.3390/cancers17071187 (PMC11988051; doi:10.3390/cancers17071187)
Supplement: Supplementary file 1 [file cancers-17-01187-s001.zip]

Archive with 1 entries (1 files):
- cancers-3531639-supplementary.pdf
